# Supplementary material for: Dual RNA 3’-end processing of H2A.X messenger RNA maintains DNA damage repair throughout the cell cycle
Source: Nat Commun. 2021 Jan 13;12:359. doi: 10.1038/s41467-020-20520-6 (PMC7807067; doi:10.1038/s41467-020-20520-6)
Supplement: Supplementary file 3 — Source Data [file 41467_2020_20520_MOESM3_ESM.xlsx]

## Sheet: Suppl. Fig. 3a
					U7/18S
	18S	HeLa	1	7007.71
			2	6309.12
			3	6611.07
		HCT116	1	5789.12
			2	5576.25
			3	5424.37
		RPE-1	1	5322.54
			2	4943.59
			3	3944.81
	U7	HeLa	1	21939.9	3.13082
			2	25450.2	4.03387
			3	21863.9	3.30717
		HCT116	1	31346.3	5.41469
			2	30543.2	5.47738
			3	30675.8	5.65518
		RPE-1	1	11718	2.20158
			2	11673.9	2.36141
			3	13036.5	3.30473
												Column B	HCT116
												vs.	vs.
	Repl	1	2	3								Column A	HeLa
	HeLa	3.13082	4.03387	3.30717
	HCT116	5.41469	5.47738	5.65518								Paired t test
	RPE-1	2.20158	2.36141	3.30473								P value	0.0383
												P value summary	*
	Repl	1	2	3	AVG	SD						Significantly different (P < 0.05)?	Yes
	HeLa	1	1	1	1	0						One- or two-tailed P value?	Two-tailed
	HCT116	1.72948	1.35785	1.70998	1.5991	0.209158						t, df	t=4.961, df=2
	RPE-1	0.703196	0.585397	0.999261	0.762618	0.213235						Number of pairs	3
												Column C	RPE-1
												vs.	vs.
												Column A	HeLa
												Paired t test
												P value	0.1936
												P value summary	ns
												Significantly different (P < 0.05)?	No
												One- or two-tailed P value?	Two-tailed
												t, df	t=1.928, df=2
												Number of pairs	3

## Sheet: Suppl. Fig. 3b
		Image Name	Channel	Name	Signal	Total	Area	Bkgnd.	Type
U7	No Dox	20200813_U7_4h.tif	W	1	42100000	47600000	38988	142	Signal	0.0840319	1
	3 d	20200813_U7_4h.tif	W	2	83600000	91400000	40970	191	Signal	0.177872	2.11672
	5 d	20200813_U7_4h.tif	W	3	96200000	108000000	42776	281	Signal	0.186074	2.21432
	7 d	20200813_U7_4h.tif	W	4	90400000	108000000	43786	404	Signal	0.166483	1.98118
U6	No Dox	20200813_U7_4h.tif	W	9	501000000	514000000	42430	298	Signal
	3 d	20200813_U7_4h.tif	W	10	470000000	504000000	43522	768	Signal
	5 d	20200813_U7_4h.tif	W	11	517000000	571000000	39914	1340	Signal
	7 d	20200813_U7_4h.tif	W	12	543000000	602000000	40980	1450	Signal

## Sheet: Fig. 4a
			Image Name	Channel	Name	Signal	Total	Area	Bkgnd.	Type	H2A.X/H4
H2A.X	HeLa	1	0004178_03	800	7	5150	8620	726	4.78	Signal	0.0745297	1
		2	0004178_03	800	8	5330	8260	726	4.04	Signal	0.0748596	1
		3	0004178_03	800	9	5980	9070	726	4.26	Signal	0.0665924	1
	HCT116	1	0004178_03	800	10	10000	13900	726	5.32	Signal	0.106952	1.43502
		2	0004178_03	800	11	10800	14700	726	5.29	Signal	0.100935	1.34832
		3	0004178_03	800	12	10500	13800	726	4.47	Signal	0.110759	1.66324
H4	HeLa	1	0004178_03	700	1	69100	76400	840	8.6	Signal
		2	0004178_03	700	2	71200	79700	840	10.1	Signal
		3	0004178_03	700	3	89800	94500	840	5.6	Signal
	HCT116	1	0004178_03	700	4	93500	99000	840	6.47	Signal
		2	0004178_03	700	5	107000	113000	840	7.61	Signal
		3	0004178_03	700	6	94800	104000	840	10.9	Signal
Summary			AVG	SD									Paired t test
		HeLa	1	0									P value	0.0359
		HCT116	1.4822	0.162676									P value summary	*
													Significantly different (P < 0.05)?	Yes
													One- or two-tailed P value?	Two-tailed
													t, df	t=5.134, df=2
													Number of pairs	3
													How big is the difference?
													Mean of differences (B - A)	0.4822
													SD of differences	0.1627
													SEM of differences	0.09392
													95% confidence interval	0.07809 to 0.8863
													R squared (partial eta squared)	0.9295

## Sheet: Fig. 4b-c
HeLa Replicate 1 (18.09.19), HCT116 replicate 3 (25.10.19)
				Image Name	Channel	Name	Signal	Total	Area	Bkgnd.	Type	H2A.X/H4
HeLa-repl1 18.09.19	H2A.X bethyl		DMSO	0004662_02	800	1	4790	5730	560	1.68	Signal	0.0875686	1
		5 µM Etoposide	30 min	0004662_02	800	2	8160	9390	560	2.2	Signal	0.144681	1.6522
			1 hr	0004662_02	800	3	10900	12100	560	2.17	Signal	0.225207	2.57177
			1 hr 30 min	0004662_02	800	4	10600	11700	560	1.94	Signal	0.242563	2.76998
			2 hr	0004662_02	800	5	11000	11900	560	1.56	Signal	0.247748	2.82919
	H4		DMSO	0004662_02	700	6	54700	62400	612	12.6	Signal
		5 µM Etoposide	30 min	0004662_02	700	7	56400	62200	612	9.55	Signal
			1 hr	0004662_02	700	8	48400	54300	612	9.61	Signal
			1 hr 30 min	0004662_02	700	9	43700	49400	612	9.23	Signal
			2 hr	0004662_02	700	10	44400	49800	612	8.84	Signal
				Image Name	Channel	Name	Signal	Total	Area	Bkgnd.	Type
HCT116-repl3 25.10.19	H2A.X bethyl		DMSO	0004828_02	800	1	10600	12700	1088	1.93	Signal	0.138925	1
		5 µM Etoposide	30 min	0004828_02	800	2	9650	11400	1088	1.65	Signal	0.133472	0.960744
			1 hr	0004828_02	800	3	10300	12300	1088	1.86	Signal	0.157734	1.13538
			1 hr 30 min	0004828_02	800	4	8980	11000	1088	1.88	Signal	0.173025	1.24545
			2 hr	0004828_02	800	5	10700	13200	1088	2.28	Signal	0.173139	1.24628
	H4		DMSO	0004828_02	700	6	76300	91500	840	18.1	Signal
		5 µM Etoposide	30 min	0004828_02	700	7	72300	87800	840	18.5	Signal
			1 hr	0004828_02	700	8	65300	81000	840	18.8	Signal
			1 hr 30 min	0004828_02	700	9	51900	66900	840	17.9	Signal
			2 hr	0004828_02	700	10	61800	76100	840	17	Signal
				Image Name	Channel	Name	Signal	Total	Area	Bkgnd.	Type
HeLa-repl1 18.09.19	Gamma H2A.X		DMSO	0004664_03	700	1	1800	4540	448	6.13	Signal	0.0365112	1
		5 µM Etoposide	30 min	0004664_03	700	2	10800	14000	448	7.11	Signal	0.214286	5.86905	1
			1 hr	0004664_03	700	3	16800	19900	448	6.9	Signal	0.318182	8.71465	1.48485
			1 hr 30 min	0004664_03	700	4	18300	22100	448	8.31	Signal	0.379668	10.3987	1.77178
			2 hr	0004664_03	700	5	15100	18300	448	7.13	Signal	0.460366	12.6089	2.14837
	H4		DMSO	0004670_02	700	1	49300	55000	646	8.84	Signal
		5 µM Etoposide	30 min	0004670_02	700	2	50400	56700	646	9.74	Signal
			1 hr	0004670_02	700	3	52800	58800	646	9.27	Signal
			1 hr 30 min	0004670_02	700	4	48200	54000	646	9.12	Signal
			2 hr	0004670_02	700	5	32800	37500	646	7.26	Signal
				Image Name	Channel	Name	Signal	Total	Area	Bkgnd.	Type
HCT116-repl3 25.10.19	Gamma H2A.X		DMSO	0004830_02	700	1	1820	11500	627	15.4	Signal	0.0415525	1
		5 µM Etoposide	30 min	0004830_02	700	2	2170	11900	627	15.6	Signal	0.0481153	1.15794
			1 hr	0004830_02	700	3	2540	12800	627	16.4	Signal	0.0546237	1.31457
			1 hr 30 min	0004830_02	700	4	1120	11600	627	16.7	Signal	0.0227181	0.546731
			2 hr	0004830_02	700	5	1200	12200	627	17.5	Signal	0.0218579	0.526031
	H4		DMSO	0004832_02	700	1	43800	57100	756	17.6	Signal
		5 µM Etoposide	30 min	0004832_02	700	2	45100	58400	756	17.6	Signal
			1 hr	0004832_02	700	3	46500	59900	756	17.8	Signal
			1 hr 30 min	0004832_02	700	4	49300	62700	756	17.8	Signal
			2 hr	0004832_02	700	5	54900	69300	756	19.1	Signal
HeLa Replicate 2, HCT116 Replicate 1 (both prepared on 23.10.19)
				Image Name	Channel	Name	Signal	Total	Area	Bkgnd.	Type	H2A.X/H4
H2A.X bethyl	HeLa-repl2 23.10.19		DMSO	0004809_02	800	1	3420	4150	495	1.47	Signal	0.095	1
		5 µM Etoposide	30 min	0004809_02	800	2	6800	7440	495	1.3	Signal	0.183784	1.93457
			1 hr	0004809_02	800	3	7830	8580	495	1.5	Signal	0.251768	2.65019
			1 hr 30 min	0004809_02	800	4	8700	9500	495	1.6	Signal	0.259701	2.7337
			2 hr	0004809_02	800	5	9050	9800	495	1.52	Signal	0.26462	2.78547
	HCT116-repl1 23.10.19		DMSO	0004809_02	800	6	8340	9220	495	1.78	Signal	0.157062	1
		5 µM Etoposide	30 min	0004809_02	800	7	9980	10900	495	1.82	Signal	0.165781	1.05551
			1 hr	0004809_02	800	8	10100	10900	495	1.67	Signal	0.198039	1.2609
			1 hr 30 min	0004809_02	800	9	9200	10000	495	1.7	Signal	0.177264	1.12862
			2 hr	0004809_02	800	10	8350	9310	495	1.93	Signal	0.198337	1.26279
H4	HeLa-repl2 23.10.19		DMSO	0004809_02	700	11	36000	54500	629	29.4	Signal
		5 µM Etoposide	30 min	0004809_02	700	12	37000	56100	629	30.4	Signal
			1 hr	0004809_02	700	13	31100	49800	629	29.8	Signal
			1 hr 30 min	0004809_02	700	14	33500	52800	629	30.8	Signal
			2 hr	0004809_02	700	15	34200	51900	629	28.1	Signal
	HCT116-repl1 23.10.19		DMSO	0004809_02	700	16	53100	71200	629	28.8	Signal
		5 µM Etoposide	30 min	0004809_02	700	17	60200	77900	629	28.1	Signal
			1 hr	0004809_02	700	18	51000	68600	629	27.8	Signal
			1 hr 30 min	0004809_02	700	19	51900	68000	629	25.5	Signal
			2 hr	0004809_02	700	20	42100	59900	629	28.4	Signal
				Image Name	Channel	Name	Signal	Total	Area	Bkgnd.	Type
Gamma H2A.X	HeLa-repl2 23.10.19		DMSO	0004811_02	700	1	1740	28800	544	49.8	Signal	0.0492918	1
		5 µM Etoposide	30 min	0004811_02	700	2	11900	37200	544	46.6	Signal	0.33711	6.83908
			1 hr	0004811_02	700	3	17500	42800	544	46.5	Signal	0.4375	8.87572
			1 hr 30 min	0004811_02	700	4	20600	46600	544	47.8	Signal	0.472477	9.58531
			2 hr	0004811_02	700	5	18500	42800	544	44.7	Signal	0.447942	9.08756
	HCT116-repl1 23.10.19		DMSO	0004811_02	700	6	3490	27400	544	44	Signal	0.0631103	1
		5 µM Etoposide	30 min	0004811_02	700	7	5710	30100	544	44.9	Signal	0.102698	1.62728
			1 hr	0004811_02	700	8	6010	30000	544	44.1	Signal	0.109074	1.72831
			1 hr 30 min	0004811_02	700	9	6650	33100	544	48.6	Signal	0.10778	1.7078
			2 hr	0004811_02	700	10	7650	34800	544	50	Signal	0.134683	2.13409
H4	HeLa-repl2 23.10.19		DMSO	0004817_02	700	1	35300	62200	720	37.4	Signal
		5 µM Etoposide	30 min	0004817_02	700	2	35300	63000	720	38.5	Signal
			1 hr	0004817_02	700	3	40000	68000	720	38.9	Signal
			1 hr 30 min	0004817_02	700	4	43600	71700	720	38.9	Signal
			2 hr	0004817_02	700	5	41300	68000	720	37	Signal
	HCT116-repl1 23.10.19		DMSO	0004817_02	700	6	55300	82500	720	37.9	Signal
		5 µM Etoposide	30 min	0004817_02	700	7	55600	82700	720	37.7	Signal
			1 hr	0004817_02	700	8	55100	82800	720	38.4	Signal
			1 hr 30 min	0004817_02	700	9	61700	88400	720	37	Signal
			2 hr	0004817_02	700	10	56800	85200	720	39.4	Signal
HeLa Replicate 3, HCT116 Replicate 2 (both prepared on 23.10.19)
				Image Name	Channel	Name	Signal	Total	Area	Bkgnd.	Type
H2A.X bethyl	HeLa-repl3 23.10.19		DMSO	0004814_02	800	1	3360	4230	629	1.38	Signal	0.201198	1
		5 µM Etoposide	30 min	0004814_02	800	2	8780	9660	629	1.4	Signal	0.510465	2.53713
			1 hr	0004814_02	800	3	11400	12300	629	1.52	Signal	0.647727	3.21936
			1 hr 30 min	0004814_02	800	4	12100	13000	629	1.51	Signal	0.672222	3.3411
			2 hr	0004814_02	800	5	13500	14400	629	1.48	Signal	0.758427	3.76956
	HCT116-repl2 23.10.19		DMSO	0004814_02	800	6	9780	10800	629	1.55	Signal	0.409205	1
		5 µM Etoposide	30 min	0004814_02	800	7	10800	11800	629	1.64	Signal	0.401487	0.981139
			1 hr	0004814_02	800	8	12500	13500	629	1.57	Signal	0.454545	1.1108
			1 hr 30 min	0004814_02	800	9	14600	15500	629	1.44	Signal	0.450617	1.1012
			2 hr	0004814_02	800	10	12300	13200	629	1.43	Signal	0.471264	1.15166
H4	HeLa-repl3 23.10.19		DMSO	0004814_02	700	11	16700	37000	770	26.4	Signal
		5 µM Etoposide	30 min	0004814_02	700	12	17200	37800	770	26.8	Signal
			1 hr	0004814_02	700	13	17600	38000	770	26.6	Signal
			1 hr 30 min	0004814_02	700	14	18000	37900	770	25.8	Signal
			2 hr	0004814_02	700	15	17800	36700	770	24.5	Signal
	HCT116-repl2 23.10.19		DMSO	0004814_02	700	16	23900	44100	770	26.3	Signal
		5 µM Etoposide	30 min	0004814_02	700	17	26900	46200	770	25.1	Signal
			1 hr	0004814_02	700	18	27500	46500	770	24.7	Signal
			1 hr 30 min	0004814_02	700	19	32400	51400	770	24.8	Signal
			2 hr	0004814_02	700	20	26100	46300	770	26.2	Signal
				Image Name	Channel	Name	Signal	Total	Area	Bkgnd.	Type
Gamma H2A.X	HeLa-repl3 23.10.19		DMSO	0004816_02	700	1	2250	25700	756	31	Signal	0.0626741	1
		5 µM Etoposide	30 min	0004816_02	700	2	14600	38300	756	31.5	Signal	0.356968	5.69563
			1 hr	0004816_02	700	3	18800	42600	756	31.5	Signal	0.5	7.97778
			1 hr 30 min	0004816_02	700	4	18200	41600	756	31	Signal	0.486631	7.76447
			2 hr	0004816_02	700	5	20500	43800	756	30.8	Signal	0.491607	7.84386
	HCT116-repl2 23.10.19		DMSO	0004816_02	700	6	4670	26700	756	29.2	Signal	0.0935872	1
		5 µM Etoposide	30 min	0004816_02	700	7	6530	28900	756	29.6	Signal	0.119597	1.27792
			1 hr	0004816_02	700	8	8300	31000	756	30	Signal	0.132376	1.41447
			1 hr 30 min	0004816_02	700	9	9750	33300	756	31.1	Signal	0.147504	1.57611
			2 hr	0004816_02	700	10	10100	32900	756	30.1	Signal	0.163695	1.74912
H4	HeLa-repl3 23.10.19		DMSO	0004826_02	700	1	35900	53600	648	27.3	Signal
		5 µM Etoposide	30 min	0004826_02	700	2	40900	59000	648	28	Signal
			1 hr	0004826_02	700	3	37600	56100	648	28.4	Signal
			1 hr 30 min	0004826_02	700	4	37400	56100	648	28.9	Signal
			2 hr	0004826_02	700	5	41700	59900	648	28	Signal
	HCT116-repl2 23.10.19		DMSO	0004826_02	700	6	49900	68400	648	28.5	Signal
		5 µM Etoposide	30 min	0004826_02	700	7	54600	72700	648	27.9	Signal
			1 hr	0004826_02	700	8	62700	80900	648	28	Signal
			1 hr 30 min	0004826_02	700	9	66100	84800	648	28.8	Signal
			2 hr	0004826_02	700	10	61700	80600	648	29.1	Signal
																Multiple t-tests
																	Discovery?	P value	Mean of HeLa	Mean of HCT116	Difference	SE of difference	t ratio	df	q value
Summary Total H2A.X																DMSO			1	1	0	0
						AVG	SD									30 min	Yes	0.016548	2.041	0.9991	1.042	0.2626	3.969	4	0.004178
		DMSO	1	1	1	1	0									1 hr	Yes	0.001416	2.814	1.169	1.645	0.2093	7.859	4	0.000715
	5 µM Etoposide	30 min	1.6522	1.93457	2.53713	2.0413	0.452018									1h 30 min	Yes	0.000889	2.948	1.158	1.79	0.2016	8.878	4	0.000715
		1 hr	2.57177	2.65019	3.21936	2.81378	0.353427									2 hr	Yes	0.004105	3.128	1.22	1.908	0.3229	5.909	4	0.001382
		1 hr 30 min	2.76998	2.7337	3.3411	2.94826	0.340696
		2 hr	2.82919	2.78547	3.76956	3.12807	0.555975
		DMSO	1	1	1	1	0
	5 µM Etoposide	30 min	0.960744	1.05551	0.981139	0.999131	0.0498794
		1 hr	1.13538	1.2609	1.1108	1.16903	0.0805054
		1 hr 30 min	1.24545	1.12862	1.1012	1.15843	0.0766051
		2 hr	1.24628	1.26279	1.15166	1.22024	0.0599675
																Multiple t-tests
Summary Gamma-H2A.X																	Discovery?	P value	Mean of HeLa	Mean of HCT116	Difference	SE of difference	t ratio	df	q value
						AVG	SD									DMSO			1	1	0	0
		DMSO	1	1	1	1	0									30 min	Yes	0.000236	6.135	1.354	4.78	0.3826	12.49	4	0.000477
	5 µM Etoposide	30 min	5.86905	6.83908	5.69563	6.13458	0.616242									1 hr	Yes	2e-05	8.523	1.486	7.037	0.3032	23.21	4	8.3e-05
		1 hr	8.71465	8.87572	7.97778	8.52271	0.478751									1h 30 min	Yes	0.000756	9.249	1.277	7.973	0.8609	9.261	4	0.001018
		1 hr 30 min	10.3987	9.58531	7.76447	9.24949	1.34884									2 hr	Yes	0.005128	9.847	1.47	8.377	1.507	5.559	4	0.00518
		2 hr	12.6089	9.08756	7.84386	9.84677	2.47159
		DMSO	1	1	1	1	0
	5 µM Etoposide	30 min	1.15794	1.62728	1.27792	1.35438	0.24383
		1 hr	1.31457	1.72831	1.41447	1.48578	0.215894
		1 hr 30 min	0.546731	1.7078	1.57611	1.27688	0.635746
		2 hr	0.526031	2.13409	1.74912	1.46975	0.839643

## Sheet: Fig. 4d-e
REPL1
HeLa	Gel 1
												H2A.X/H4
		H2AX bethyl	No UV	0005846_02	800	1	1280	2160	336	2.63	Signal	0.0245211	1				Multiple t-tests	Discovery?	P value	Mean of HeLa	Mean of HCT116	Difference	SE of difference	t ratio	df	q value
			30 min	0005846_02	800	2	2100	3010	336	2.7	Signal	0.0324575	1.32366				No UV			1	1	0	0
			1 hr	0005846_02	800	3	2580	3460	319	2.73	Signal	0.0470803	1.91999				30 min	Yes	0.067633	1.487	1.133	0.3545	0.1425	2.488	4	0.017754
			1 hr 30 min	0005846_02	800	4	2950	3900	341	2.78	Signal	0.0540293	2.20338				1 hr	Yes	0.006861	1.767	1.158	0.6092	0.1189	5.125	4	0.002401
			2 hr	0005846_02	800	5	3780	4820	360	2.91	Signal	0.0697417	2.84415				1 hr 30 min	Yes	0.001004	2.211	1.234	0.9772	0.1136	8.601	4	0.000527
		H4	No UV	0005846_02	700	15	52200	75700	527	44.8	Signal						2 hr	Yes	0.000167	2.687	1.035	1.652	0.121	13.65	4	0.000175
			30 min	0005846_02	700	16	64700	87200	595	37.7	Signal
			1 hr	0005846_02	700	17	54800	77900	528	43.8	Signal
			1 hr 30 min	0005846_02	700	18	54600	79400	592	41.9	Signal
			2 hr	0005846_02	700	19	54200	78700	560	43.7	Signal
	Gel 2
		Gamma H2AX	No UV	0005849_02	700	1	1030	4070	319	9.55	Signal	0.0115084	1
			30 min	0005849_02	700	2	4480	7450	297	9.98	Signal	0.0554455	4.81784
			1 hr	0005849_02	700	3	6740	10100	341	9.71	Signal	0.106646	9.26678
			1 hr 30 min	0005849_02	700	4	7880	11200	330	10.1	Signal	0.136097	11.8259				Multiple t-tests	Discovery?	P value	Mean of HeLa	Mean of HCT116	Difference	SE of difference	t ratio	df	q value
			2 hr	0005849_02	700	5	9310	12700	352	9.71	Signal	0.141705	12.3132				No UV			1	1	0	0
		H4	No UV	0005848_02	700	1	89500	102000	576	21.7	Signal						30 min	Yes	0.000267	4.498	1.411	3.087	0.2551	12.1	4	0.001123
			30 min	0005848_02	700	2	80800	97500	576	29	Signal						1 hr	Yes	0.019466	7.937	2.507	5.429	1.437	3.778	4	0.020439
			1 hr	0005848_02	700	3	63200	93700	629	48.5	Signal						1 hr 30 min	Yes	0.006193	11.22	2.909	8.315	1.576	5.275	4	0.00867
			1 hr 30 min	0005848_02	700	4	57900	79700	560	38.9	Signal						2 hr	Yes	0.003241	11.67	3.421	8.245	1.308	6.302	4	0.006807
			2 hr	0005848_02	700	5	65700	86200	592	34.6	Signal
HCT116	Gel 1
		H2AX bethyl	No UV	0005846_02	800	6	2860	3850	352	2.82	Signal	0.0353211	1
			30 min	0005846_02	800	7	2380	3490	384	2.87	Signal	0.0338835	0.959299
			1 hr	0005846_02	800	8	3170	4120	341	2.79	Signal	0.0349153	0.98851
			1 hr 30 min	0005846_02	800	9	3130	4130	352	2.85	Signal	0.0447939	1.26819
			2 hr	0005846_02	800	14	4040	4700	214	3.06	Signal	0.0382114	1.08183
		H4	No UV	0005846_02	700	20	69500	109000	648	60.3	Signal
			30 min	0005846_02	700	21	67500	103000	648	54.7	Signal
			1 hr	0005846_02	700	22	77300	118000	630	64.1	Signal
			1 hr 30 min	0005846_02	700	23	59000	92200	798	41.6	Signal
			2 hr	0005846_02	700	24	96400	123000	684	38.6	Signal
	Gel 2	Tubulin	No UV
			30 min
			1 hr
			1 hr 30 min
			2 hr
		Gamma H2AX	No UV	0005849_02	700	6	1070	3810	308	8.89	Signal	0.0130012	1
			30 min	0005849_02	700	7	1250	3690	260	9.36	Signal	0.0146199	1.1245
			1 hr	0005849_02	700	8	2300	5080	310	8.99	Signal	0.0308725	2.37458
			1 hr 30 min	0005849_02	700	9	2350	4990	270	9.77	Signal	0.0277778	2.13655
			2 hr	0005849_02	700	12	3530	6210	269	9.96	Signal	0.0391353	3.01012
		H4	No UV	0005848_02	700	6	82300	105000	663	34.1	Signal
			30 min	0005848_02	700	7	85500	107000	578	37.4	Signal
			1 hr	0005848_02	700	8	74500	103000	612	46.3	Signal
			1 hr 30 min	0005848_02	700	9	84600	107000	595	37.2	Signal
			2 hr	0005848_02	700	12	90200	111000	533	38.9	Signal
REPL2
HeLa	Gel 1
		H2AX bethyl	No UV	0005854_02	800	11	1150	2230	364	2.96	Signal	0.0231855	1
			30 min	0005854_02	800	12	1690	2640	308	3.07	Signal	0.039486	1.70305
			1 hr	0005854_02	800	13	2100	3290	330	3.61	Signal	0.0381125	1.64381
			1 hr 30 min	0005854_02	800	14	2810	4000	336	3.56	Signal	0.0486159	2.09683
			2 hr	0005854_02	800	15	2320	3560	390	3.19	Signal	0.0587342	2.53323
		H4	No UV	0005854_02	700	1	49600	67400	465	38.2	Signal
			30 min	0005854_02	700	2	42800	57200	434	33.2	Signal
			1 hr	0005854_02	700	3	55100	66400	495	22.7	Signal
			1 hr 30 min	0005854_02	700	4	57800	71000	528	25	Signal
			2 hr	0005854_02	700	5	39500	49300	510	19.3	Signal
	Gel 2
		Gamma H2AX	No UV	0005857_02	700	1	602	3020	300	8.05	Signal	0.00730583	1
			30 min	0005857_02	700	2	1990	4740	336	8.19	Signal	0.033222	4.54734
			1 hr	0005857_02	700	3	3610	6550	348	8.46	Signal	0.0691571	9.46602
			1 hr 30 min	0005857_02	700	4	6490	9420	360	8.12	Signal	0.0986322	13.5005
			2 hr	0005857_02	700	5	5520	8430	360	8.09	Signal	0.0980462	13.4203
		H4	No UV	0005856_02	700	1	82400	92500	420	24.2	Signal
			30 min	0005856_02	700	2	59900	69900	420	23.7	Signal
			1 hr	0005856_02	700	3	52200	64000	420	28.2	Signal
			1 hr 30 min	0005856_02	700	4	65800	78400	476	26.6	Signal
			2 hr	0005856_02	700	5	56300	65700	429	22	Signal
HCT116	Gel 1
		H2AX bethyl	No UV	0005854_02	800	16	3740	4990	360	3.47	Signal	0.0431373	1
			30 min	0005854_02	800	17	4220	5530	372	3.53	Signal	0.0518428	1.20181
			1 hr	0005854_02	800	18	4560	6120	390	4.01	Signal	0.0550725	1.27668
			1 hr 30 min	0005854_02	800	19	4550	5850	372	3.49	Signal	0.0458669	1.06328
			2 hr	0005854_02	800	20	4010	5500	420	3.55	Signal	0.0378302	0.876973
		H4	No UV	0005854_02	700	6	86700	110000	544	43.4	Signal
			30 min	0005854_02	700	7	81400	108000	528	49.5	Signal
			1 hr	0005854_02	700	8	82800	120000	578	64.2	Signal
			1 hr 30 min	0005854_02	700	9	99200	116000	630	26.2	Signal
			2 hr	0005854_02	700	10	106000	120000	528	25.5	Signal
	Gel 2
		Gamma H2AX	No UV	0005857_02	700	6	2440	4780	297	7.91	Signal	0.0223853	1
			30 min	0005857_02	700	7	2630	4750	270	7.86	Signal	0.0322699	1.44157
			1 hr	0005857_02	700	8	6100	8630	308	8.21	Signal	0.0619919	2.76931
			1 hr 30 min	0005857_02	700	9	7950	10800	360	8.03	Signal	0.0668067	2.9844
			2 hr	0005857_02	700	10	8020	11200	420	7.6	Signal	0.067395	3.01068
		H4	No UV	0005856_02	700	6	109000	129000	560	34.8	Signal
			30 min	0005856_02	700	7	81500	102000	560	36.5	Signal
			1 hr	0005856_02	700	8	98400	128000	594	49.1	Signal
			1 hr 30 min	0005856_02	700	9	119000	136000	578	28.7	Signal
			2 hr	0005856_02	700	10	119000	129000	630	15.5	Signal
REPL3
HeLa	Gel 1
												H2A.X/H4
		H2AX bethyl	No UV	0005912_02	800	11	1790	2730	308	3.03	Signal	0.0260933	1
			30 min	0005912_02	800	12	2340	3680	341	3.95	Signal	0.03744	1.43485
			1 hr	0005912_02	800	13	2610	4070	396	3.69	Signal	0.0453125	1.73656
			1 hr 30 min	0005912_02	800	14	4020	5650	372	4.38	Signal	0.0609091	2.33428
			2 hr	0005912_02	800	15	4810	6610	408	4.42	Signal	0.0700146	2.68324
		H4	No UV	0005912_02	700	1	68600	85900	544	31.8	Signal
			30 min	0005912_02	700	2	62500	85100	495	45.7	Signal
			1 hr	0005912_02	700	3	57600	76100	560	33	Signal
			1 hr 30 min	0005912_02	700	4	66000	84800	495	38	Signal
			2 hr	0005912_02	700	5	68700	91300	629	35.8	Signal
	Gel 2
		Gamma H2AX	No UV	0005915_02	700	1	1240	11900	261	40.7	Signal	0.0128364	1
			30 min	0005915_02	700	2	4620	15600	280	39.1	Signal	0.0529817	4.12744
			1 hr	0005915_02	700	3	4490	14800	280	36.9	Signal	0.0651669	5.07671
			1 hr 30 min	0005915_02	700	4	9000	19500	280	37.5	Signal	0.107143	8.34677
			2 hr	0005915_02	700	5	9550	23700	360	39.3	Signal	0.118929	9.26495
		H4	No UV	0005914_02	700	1	96600	130000	592	55.9	Signal
			30 min	0005914_02	700	2	87200	119000	495	65	Signal
			1 hr	0005914_02	700	3	68900	98100	476	61.4	Signal
			1 hr 30 min	0005914_02	700	4	84000	114000	495	59.9	Signal
			2 hr	0005914_02	700	5	80300	110000	442	67.9	Signal
HCT116	Gel 1
		H2AX bethyl	No UV	0005912_02	800	16	4870	6590	374	4.6	Signal	0.0489447	1
			30 min	0005912_02	800	17	5110	6670	352	4.43	Signal	0.060545	1.23701
			1 hr	0005912_02	800	18	4870	6310	330	4.38	Signal	0.0591019	1.20752
			1 hr 30 min	0005912_02	800	19	5960	7350	330	4.22	Signal	0.0671171	1.37128
			2 hr	0005912_02	800	20	6620	7860	381	3.27	Signal	0.0561017	1.14623
		H4	No UV	0005912_02	700	6	99500	135000	612	58.3	Signal
			30 min	0005912_02	700	7	84400	114000	544	53.8	Signal
			1 hr	0005912_02	700	8	82400	106000	540	43.4	Signal
			1 hr 30 min	0005912_02	700	9	88800	118000	612	47.3	Signal
			2 hr	0005912_02	700	10	118000	143000	588	42.6	Signal
	Gel 2
		Gamma H2AX	No UV	0005915_02	700	6	2070	12500	280	37.1	Signal	0.0166935	1
			30 min	0005915_02	700	7	4340	13900	252	37.9	Signal	0.0278205	1.66654
			1 hr	0005915_02	700	8	5040	15200	270	37.8	Signal	0.039685	2.37727
			1 hr 30 min	0005915_02	700	9	8970	19400	280	37.4	Signal	0.0602013	3.60626
			2 hr	0005915_02	700	11	11400	24400	341	38	Signal	0.0708075	4.24161
		H4	No UV	0005914_02	700	6	124000	176000	630	82.1	Signal
			30 min	0005914_02	700	7	156000	219000	756	83.1	Signal
			1 hr	0005914_02	700	8	127000	182000	612	89.9	Signal
			1 hr 30 min	0005914_02	700	9	149000	195000	720	64.9	Signal
			2 hr	0005914_02	700	11	161000	199000	611	62.5	Signal

## Sheet: Suppl. Fig. 4b-c
			Image Name	Channel	Name	Signal	Total	Area	Bkgnd.	Type	H2A.X/H4
Repl1	H2A.X	DMSO	0004991_02	800	1	2930	3620	377	1.82	Signal	0.0290099	1	REPL1
		30'	0004991_02	800	2	3640	4520	377	2.33	Signal	0.0360396	1.24232
		1h	0004991_02	800	3	3750	4550	377	2.12	Signal	0.0405405	1.39747
		1h 30'	0004991_02	800	4	5150	6210	377	2.83	Signal	0.0422131	1.45513
		2h	0004991_02	800	5	4790	6110	377	3.5	Signal	0.0508493	1.75282
	H4	DMSO	0004990_02	700	1	101000	108000	595	12.4	Signal
		30'	0004990_02	700	2	101000	109000	595	11.9	Signal
		1h	0004990_02	700	3	92500	98300	595	9.71	Signal
		1h 30'	0004990_02	700	4	122000	128000	595	10.9	Signal
		2h	0004990_02	700	5	94200	99800	595	9.5	Signal
Repl2	H2A.X	DMSO	0004991_02	800	11	4050	5040	377	2.61	Signal	0.0797244	1	REPL2
		30'	0004991_02	800	12	4150	5690	377	4.09	Signal	0.0920177	1.1542
		1h	0004991_02	800	13	4640	6750	377	5.59	Signal	0.126776	1.59018
		1h 30'	0004991_02	800	14	6460	7810	377	3.59	Signal	0.138627	1.73882
		2h	0004991_02	800	15	4850	5940	377	2.89	Signal	0.137784	1.72825
	H4	DMSO	0004990_02	700	21	50800	58500	595	12.8	Signal
		30'	0004990_02	700	22	45100	54900	595	16.5	Signal
		1h	0004990_02	700	23	36600	44500	595	13.3	Signal
		1h 30'	0004990_02	700	24	46600	58400	595	19.8	Signal
		2h	0004990_02	700	25	35200	44000	595	14.8	Signal
Repl3	H2A.X	No E	0006381_02	800	15	4170	4880	324	2.17	Signal	1.54444	1	REPL3
		30 min	0006381_02	800	16	4400	5070	270	2.47	Signal	2.07547	1.34383
		1 hr	0006381_02	800	17	6230	7020	280	2.83	Signal	2.58506	1.67378
		1 hr 30 min	0006381_02	800	18	6510	7370	260	3.29	Signal	2.625	1.69964
		2 hr	0006381_02	800	19	7420	8480	308	3.43	Signal	2.968	1.92173
	H4	No E	0006381_02	700	1	2700	11300	480	18	Signal
		30 min	0006381_02	700	2	2120	7490	300	17.9	Signal
		1 hr	0006381_02	700	3	2410	8200	336	17.2	Signal
		1 hr 30 min	0006381_02	700	4	2480	8190	324	17.6	Signal
		2 hr	0006381_02	700	5	2500	8160	324	17.5	Signal
			Image Name	Channel	Name	Signal	Total	Area	Bkgnd.	Type
Repl1	Gamma H2A.X	DMSO	0004991_02	700	16	527	2690	390	5.54	Signal	0.00466372	1	REPL1
		30'	0004991_02	700	17	1570	3900	390	5.97	Signal	0.0168817	3.6198
		1h	0004991_02	700	18	2980	5350	390	6.07	Signal	0.0356033	7.63411
		1h 30'	0004991_02	700	19	5490	7890	390	6.15	Signal	0.0481579	10.3261
		2h	0004991_02	700	20	4480	7150	390	6.87	Signal	0.0495028	10.6144
	H4	DMSO	0004990_02	700	6	113000	123000	595	16.1	Signal
		30'	0004990_02	700	7	93000	99000	595	10.1	Signal
		1h	0004990_02	700	8	83700	89600	595	9.85	Signal
		1h 30'	0004990_02	700	9	114000	120000	595	9.63	Signal
		2h	0004990_02	700	10	90500	94800	595	7.16	Signal
Repl2	Gamma H2A.X	DMSO	0004991_02	700	26	672	4040	390	8.63	Signal	0.0135211	1	REPL2
		30'	0004991_02	700	27	1510	4440	390	7.51	Signal	0.0314583	2.32661
		1h	0004991_02	700	28	3160	6640	390	8.92	Signal	0.0854054	6.31644
		1h 30'	0004991_02	700	29	4970	8660	390	9.44	Signal	0.126786	9.37686
		2h	0004991_02	700	30	5030	8430	390	8.73	Signal	0.18839	13.933
	H4	DMSO	0004990_02	700	26	49700	60400	595	18	Signal
		30'	0004990_02	700	27	48000	56500	595	14.4	Signal
		1h	0004990_02	700	28	37000	46800	595	16.5	Signal
		1h 30'	0004990_02	700	29	39200	48700	595	16	Signal
		2h	0004990_02	700	30	26700	35300	595	14.5	Signal
Repl3	Gamma H2A.X	DMSO	0006383_02	700	1	445	3850	264	12.9	Signal	0.107229	1
		30'	0006383_02	700	2	1530	4690	240	13.2	Signal	0.437143	4.07673
		1h	0006383_02	700	3	3170	6660	270	12.9	Signal	0.963526	8.98569
		1h 30'	0006383_02	700	4	3550	7090	260	13.6	Signal	1.09231	10.1867
		2h	0006383_02	700	5	3780	7450	270	13.6	Signal	1.20767	11.2625
	H4	DMSO	0006382_02	700	1	4150	9330	405	12.8	Signal
		30'	0006382_02	700	2	3500	8100	351	13.1	Signal
		1h	0006382_02	700	3	3290	7820	336	13.5	Signal
		1h 30'	0006382_02	700	4	3250	7530	297	14.4	Signal
		2h	0006382_02	700	5	3130	7290	275	15.1	Signal

## Sheet: Suppl. Fig. 4d-e
REPL1
		Image Name	Channel	Name	Signal	Total	Area	Bkgnd.	Type
H4	No E	0006240_02	700	1	36100	42400	555	11.3	Signal
	30 min	0006240_02	700	2	30200	39000	555	15.9	Signal
	1 hr	0006240_02	700	3	36000	44400	555	15.1	Signal
	1 hr 30 min	0006240_02	700	4	35400	45100	555	17.4	Signal
	2 hr	0006240_02	700	5	40500	47300	555	12.3	Signal
H2AX	No E	0006240_02	800	6	5380	6860	490	3.02	Signal	0.14903	1
	30 min	0006240_02	800	7	6340	7970	490	3.33	Signal	0.209934	1.40866
	1 hr	0006240_02	800	8	7390	9000	490	3.28	Signal	0.205278	1.37742
	1 hr 30 min	0006240_02	800	9	7690	9440	490	3.57	Signal	0.217232	1.45763
	2 hr	0006240_02	800	10	8520	10500	490	3.98	Signal	0.21037	1.41159
H4	No E	0006314_02	700	6	21900	29100	512	14	Signal
	30 min	0006314_02	700	7	21600	29500	544	14.5	Signal
	1 hr	0006314_02	700	8	18500	24900	480	13.3	Signal
	1 hr 30 min	0006314_02	700	9	20900	26400	381	14.5	Signal
	2 hr	0006314_02	700	10	25800	30400	416	11	Signal
Gamma-H2AX	No E	0006315_02	700	6	507	1990	297	4.98	Signal	0.0231507	1
	30 min	0006315_02	700	7	980	2350	270	5.08	Signal	0.0453704	1.95979
	1 hr	0006315_02	700	8	1720	3460	360	4.84	Signal	0.092973	4.01599
	1 hr 30 min	0006315_02	700	9	2790	4690	384	4.97	Signal	0.133493	5.76626
	2 hr	0006315_02	700	10	3160	4860	341	4.98	Signal	0.122481	5.29058
REPL2		Image Name	Channel	Name	Signal	Total	Area	Bkgnd.	Type
H4	No E	0006313_02	700	1	18900	22700	525	7.24	Signal
	30 min	0006313_02	700	2	20800	25900	434	11.8	Signal
	1 hr	0006313_02	700	3	19500	24700	455	11.4	Signal
	1 hr 30 min	0006313_02	700	4	22500	27500	434	11.6	Signal
	2 hr	0006313_02	700	5	20800	25800	510	9.8	Signal
H2AX	No E	0006313_02	800	11	5090	5840	310	2.42	Signal	0.269312	1
	30 min	0006313_02	800	12	6950	7840	310	2.88	Signal	0.334135	1.2407
	1 hr	0006313_02	800	13	7170	8460	384	3.35	Signal	0.367692	1.3653
	1 hr 30 min	0006313_02	800	14	8550	9630	341	3.18	Signal	0.38	1.411
	2 hr	0006313_02	800	15	7920	9110	341	3.48	Signal	0.380769	1.41386
		Image Name	Channel	Name	Signal	Total	Area	Bkgnd.	Type
H4	No E	0006314_02	700	1	23900	27800	544	7.1	Signal
	30 min	0006314_02	700	2	20300	24300	403	10	Signal
	1 hr	0006314_02	700	3	23400	29300	576	10.2	Signal
	1 hr 30 min	0006314_02	700	4	23300	27800	476	9.37	Signal
	2 hr	0006314_02	700	5	20700	25800	476	10.8	Signal
Gamma-H2AX	No E	0006315_02	700	1	544	2090	308	5.03	Signal	0.0227615	1
	30 min	0006315_02	700	2	960	2340	270	5.11	Signal	0.0472906	2.07766
	1 hr	0006315_02	700	3	1980	3630	319	5.17	Signal	0.0846154	3.71748
	1 hr 30 min	0006315_02	700	4	2420	4230	352	5.15	Signal	0.103863	4.56308
	2 hr	0006315_02	700	5	2470	4390	372	5.15	Signal	0.119324	5.24235
REPL3		Image Name	Channel	Name	Signal	Total	Area	Bkgnd.	Type
H4	No E	0006335_02	700	1	2320	5280	544	5.45	Signal
	30 min	0006335_02	700	2	1900	4140	420	5.33	Signal
	1 hr	0006335_02	700	3	2850	5260	435	5.54	Signal
	1 hr 30 min	0006335_02	700	4	2620	4750	420	5.06	Signal
	2 hr	0006335_02	700	5	1880	4000	420	5.04	Signal
H2AX	No E	0006335_02	800	6	3790	4690	270	3.31	Signal	1.63362	1
	30 min	0006335_02	800	7	3910	5060	308	3.76	Signal	2.05789	1.25971
	1 hr	0006335_02	800	8	5500	6820	360	3.66	Signal	1.92982	1.18132
	1 hr 30 min	0006335_02	800	9	5160	6650	336	4.43	Signal	1.96947	1.20558
	2 hr	0006335_02	800	10	4000	5080	308	3.5	Signal	2.12766	1.30242
		Image Name	Channel	Name	Signal	Total	Area	Bkgnd.	Type
H4	No E	0006336_02	700	1	1860	4310	450	5.45	Signal
	30 min	0006336_02	700	2	1870	4110	420	5.32	Signal
	1 hr	0006336_02	700	3	2490	4960	435	5.68	Signal
	1 hr 30 min	0006336_02	700	4	2420	4720	435	5.29	Signal
	2 hr	0006336_02	700	5	2400	4720	450	5.14	Signal
Gamma-H2AX	No E	0006337_02	700	1	155	1140	216	4.56	Signal	0.0833333	1
	30 min	0006337_02	700	2	260	1210	216	4.38	Signal	0.139037	1.66845
	1 hr	0006337_02	700	3	675	1700	216	4.74	Signal	0.271084	3.25301
	1 hr 30 min	0006337_02	700	4	1030	1850	162	5.09	Signal	0.42562	5.10744
	2 hr	0006337_02	700	5	1150	2200	216	4.83	Signal	0.479167	5.75

## Sheet: Fig. 5b H2AX RNA
			Image Name	Channel	Name	Signal	Total	Area	Bkgnd.	Type	H2AX/18S		average pA+	sd pA+
H2AX pA+	1	siLuc	20171206_1_2_7d.tif	W	1	17900000	52200000	16236	2120	Signal	10.0562	1	1	0								Tukey's multiple comparisons test	Mean Diff.	95.00% CI of diff.	Significant?	Summary	Adjusted P Value
		siRNAp	20171206_1_2_7d.tif	W	2	3040000	38500000	18480	1920	Signal	1.6612	0.165192	0.0766277	0.07938
		siRNA	20171206_1_2_7d.tif	W	3	5200000	37800000	17290	1890	Signal	2.82609	0.28103	0.184295	0.0932972								H2A.X poly(A) mRNA
	2	siLuc	20171206_1_2_7d.tif	W	4	28100000	66000000	19536	1940	Signal	17.8981	1										siLuc vs. siRNAp	0.9234	0.7128 to 1.134	Yes	****	<0.0001
		siRNAp	20171206_1_2_7d.tif	W	5	349000	37500000	18669	1990	Signal	0.212805	0.0118898										siLuc vs. siRNA	0.8157	0.6051 to 1.026	Yes	****	<0.0001
		siRNA	20171206_1_2_7d.tif	W	6	4720000	42000000	20574	1810	Signal	3.16779	0.17699										siRNAp vs. siRNA	-0.1077	-0.3183 to 0.1029	No	ns	0.4107
	3	siLuc	20171206_1_2_7d.tif	W	7	21400000	55100000	16896	2000	Signal	13.375	1
		siRNAp	20171206_1_2_7d.tif	W	8	1250000	31400000	16236	1850	Signal	0.706215	0.0528011										H2A.X SL mRNA
		siRNA	20171206_1_2_7d.tif	W	9	2360000	31800000	15375	1910	Signal	1.26882	0.0948648	average short	sd short								siLuc vs. siRNAp	0.3872	0.1766 to 0.5978	Yes	***	0.0005
H2AX short	1	siLuc	20171206_1_2_7d.tif	W	10	23700000	59000000	20216	1740	Signal	13.3146	1	1	0								siLuc vs. siRNA	0.5481	0.3375 to 0.7587	Yes	****	<0.0001
		siRNAp	20171206_1_2_7d.tif	W	11	16500000	52100000	18495	1930	Signal	9.01639	0.677181	0.612815	0.0559719								siRNAp vs. siRNA	0.1609	-0.04969 to 0.3715	No	ns	0.1537
		siRNA	20171206_1_2_7d.tif	W	12	12500000	46400000	17955	1880	Signal	6.79348	0.510227	0.451917	0.113692
	2	siLuc	20171206_1_2_7d.tif	W	13	23700000	57500000	16896	2000	Signal	15.0955	1										H4 SL mRNA
		siRNAp	20171206_1_2_7d.tif	W	14	14500000	41200000	14720	1820	Signal	8.84146	0.5857										siLuc vs. siRNAp	0.4257	0.2151 to 0.6363	Yes	***	0.0002
		siRNA	20171206_1_2_7d.tif	W	15	11800000	38600000	15576	1720	Signal	7.91946	0.524623										siLuc vs. siRNA	0.527	0.3164 to 0.7376	Yes	****	<0.0001
	3	siLuc	20171206_1_2_7d.tif	W	16	25600000	53600000	15755	1770	Signal	16	1										siRNAp vs. siRNA	0.1013	-0.1093 to 0.3119	No	ns	0.4528
		siRNAp	20171206_1_2_7d.tif	W	17	16300000	40500000	14175	1710	Signal	9.20904	0.575565
		siRNA	20171206_1_2_7d.tif	W	18	9550000	38700000	15600	1870	Signal	5.13441	0.320901	Average H4	sd
H4	1	siLuc	20171213_A_H_1-2-3-4.tif	W	1	23600000	28700000	21840	234	Signal	13.2584	1	1	0
		siRNAp	20171213_A_H_1-2-3-4.tif	W	2	9380000	12100000	21376	129	Signal	5.12568	0.386598	0.574322	0.169432
		siRNA	20171213_A_H_1-2-3-4.tif	W	3	6610000	8360000	21615	81	Signal	3.59239	0.270952	0.473032	0.179296
	2	siLuc	20171213_A_H_1-2-3-4.tif	W	4	9350000	11400000	20881	96	Signal	5.95541	1
		siRNAp	20171213_A_H_1-2-3-4.tif	W	5	6060000	7650000	18744	85	Signal	3.69512	0.620464
		siRNA	20171213_A_H_1-2-3-4.tif	W	6	5440000	6830000	17664	78.5	Signal	3.65101	0.613057
	3	siLuc	20171213_A_H_1-2-3-4.tif	W	7	9710000	11500000	20286	87	Signal	6.06875	1
		siRNAp	20171213_A_H_1-2-3-4.tif	W	8	7690000	9070000	21280	65	Signal	4.34463	0.715902
		siRNA	20171213_A_H_1-2-3-4.tif	W	9	6040000	7750000	20540	83	Signal	3.24731	0.535087
18S	1	siLuc	20171206_sipA_3newR_new_probe_noE_methylene_blue.tiff	R	1	1780000	5650000	44969	86	Signal
		siRNAp	20171206_sipA_3newR_new_probe_noE_methylene_blue.tiff	R	2	1830000	6530000	46989	100	Signal
		siRNA	20171206_sipA_3newR_new_probe_noE_methylene_blue.tiff	R	3	1840000	6650000	47610	101	Signal
	2	siLuc	20171206_sipA_3newR_new_probe_noE_methylene_blue.tiff	R	4	1570000	6780000	47299	110	Signal
		siRNAp	20171206_sipA_3newR_new_probe_noE_methylene_blue.tiff	R	5	1640000	6980000	49910	107	Signal
		siRNA	20171206_sipA_3newR_new_probe_noE_methylene_blue.tiff	R	6	1490000	6160000	42449	110	Signal
	3	siLuc	20171206_sipA_3newR_new_probe_noE_methylene_blue.tiff	R	7	1600000	6870000	46989	112	Signal
		siRNAp	20171206_sipA_3newR_new_probe_noE_methylene_blue.tiff	R	8	1770000	7380000	50561	111	Signal
		siRNA	20171206_sipA_3newR_new_probe_noE_methylene_blue.tiff	R	9	1860000	7070000	52140	100	Signal

## Sheet: Fig. 5b H2AX prot
Protein	Replicate	Samples	Image Name	Channel	Name	Signal	Total	Area	Bkgnd.	Type
Actin	1	siLuc	0000953_02	800	1	6960	8500	377	4.06	Signal
		siRNAp	0000953_02	800	2	6370	7750	341	4.04	Signal
		siRNA	0000953_02	800	3	5480	6970	372	3.99	Signal											Paired t test
	2	siLuc	0000953_02	800	4	5450	6890	360	4.02	Signal											P value	0.0099
		siRNAp	0000953_02	800	5	5230	6720	377	3.95	Signal											P value summary	**
		siRNA	0000953_02	800	6	4600	6180	390	4.05	Signal											Significantly different (P < 0.05)?	Yes
	3	siLuc	0000953_02	800	7	6280	7850	403	3.9	Signal											One- or two-tailed P value?	Two-tailed
		siRNAp	0000953_02	800	8	6240	7610	360	3.79	Signal											t, df	t=9.977, df=2
		siRNA	0000953_02	800	9	6300	7720	390	3.65	Signal	H2AX/Actin	siLuc=1	average	sd							Number of pairs	3
Total H2A.X	1	siLuc	0000954_02	800	1	4970	7990	495	6.09	Signal	0.71408	1	1	0
		siRNAp	0000954_02	800	2	1390	4060	480	5.56	Signal	0.21821	0.305582	0.360416	0.0816933
		siRNA	0000954_02	800	3	1680	4050	435	5.45	Signal	0.306569	0.42932	0.445484	0.0962662
	2	siLuc	0000954_02	800	4	3670	6000	420	5.55	Signal	0.673394	1
		siRNAp	0000954_02	800	11	1600	4410	495	5.66	Signal	0.305927	0.454306
		siRNA	0000954_02	800	12	1700	5330	666	5.44	Signal	0.369565	0.548809
	3	siLuc	0000954_02	800	13	5230	8290	544	5.61	Signal	0.832803	1
		siRNAp	0000954_02	800	14	1670	4400	512	5.34	Signal	0.267628	0.321359
		siRNA	0000954_02	800	15	1880	4980	616	5.03	Signal	0.298413	0.358323

## Sheet: Fig 5b Flow cytometry HeLa %
Replicate 1					Replicate 2					Replicate 3
	siLuc	siRNAp	siRNA			siLuc	siRNAp	siRNA			siLuc	siRNAp	siRNA
G1	53.6	68.1	66.3		G1	59.2	67.5	67		G1	56.2	68.8	66.9
S	35.7	22.1	24.2		S	37	22.2	23		S	33.4	22.6	23
G2/M	8.9	9.24	8.97		G2	8.33	9.05	9.69		G2	9.73	9.2	9.71
	siLuc			siRNAp			siRNA
G1	53.6	59.2	56.2	68.1	67.5	68.8	66.3	67	66.9
S	35.7	37	33.4	22.1	22.2	22.6	24.2	23	23
G2/M	8.9	8.33	9.73	9.24	9.05	9.2	8.97	9.69	9.71
Summary									Dunnett's multiple comparisons test	Mean Diff.	95.00% CI of diff.	Significant?	Summary	Adjusted P Value
AVG	siLuc	siRNAp	siRNA		SD
G1	56.3333	68.1333	66.7333		2.80238	0.650641	0.378594		G1
S	35.3667	22.3	23.4		1.823	0.264575	0.69282		siLuc vs. siRNA pool	-11.8	-14.15 to -9.448	Yes	****	<0.0001
G2/M	8.98667	9.16333	9.45667		0.704012	0.100167	0.421584		siLuc vs. Single siRNA	-10.4	-12.75 to -8.048	Yes	****	<0.0001
									S
									siLuc vs. siRNA pool	13.07	10.71 to 15.42	Yes	****	<0.0001
									siLuc vs. Single siRNA	11.97	9.615 to 14.32	Yes	****	<0.0001
									G2
									siLuc vs. siRNA pool	-0.1767	-2.528 to 2.175	No	ns	0.9765
									siLuc vs. Single siRNA	-0.47	-2.822 to 1.882	No	ns	0.8484

[truncated: 15 more sheets: Fig. 5c, Fig. 5d, Fig. 5e, Fig. 6a, Fig. 6b, Fig. 6c, Fig. 6d, Fig.  6e, Suppl. Fig. 6b, Suppl. Fig. 6c-d, Suppl. Fig. 6e, Fig. 7b, Fig. 7c-d, Fig. 7e-f, Suppl. Fig. 7b]
